# Supplementary material for: LC-MS/MS Analysis of Cyanotoxins in Bivalve Mollusks—Method Development, Validation and First Evidence of Occurrence of Nodularin in Mussels (Mytilus edulis) and Oysters (Magallana gigas) from the West Coast of Sweden
Source: Toxins (Basel). 2023 May 11;15(5):329. doi: 10.3390/toxins15050329 (PMC10221150; doi:10.3390/toxins15050329)
Supplement: Supplementary file 1 [file toxins-15-00329-s001.zip]

Archive with 1 entries (1 files):
- toxins-2346376-supplementary.pdf
